# Supplementary material for: Psychometric Properties of Quality of Life Questionnaires for Patients with Breast Cancer-Related Lymphedema: A Systematic Review
Source: Int J Environ Res Public Health. 2022 Feb 22;19(5):2519. doi: 10.3390/ijerph19052519 (PMC8909332; doi:10.3390/ijerph19052519)
Supplement: Supplementary file 1 [file ijerph-19-02519-s001.zip]

Archive with 1 entries (1 files):
- ijerph-1582804-supplementary.pdf
